# Supplementary material for: Antiprotozoal Nor-Triterpene Alkaloids from Buxus sempervirens L
Source: Antibiotics (Basel). 2021 Jun 10;10(6):696. doi: 10.3390/antibiotics10060696 (PMC8228141; doi:10.3390/antibiotics10060696)
Supplement: Supplementary file 1 [file antibiotics-10-00696-s001.zip]

Archive with 1 entries (1 files):
- antibiotics-1247205-supplementary.pdf
